# Supplementary material for: Evolutionary and genomic insights into the long-term colonization of Shigella flexneri in animals
Source: Emerg Microbes Infect. 2022 Aug 31;11(1):2069–79. doi: 10.1080/22221751.2022.2109514 (PMC9448383; doi:10.1080/22221751.2022.2109514)
Supplement: Supplemental Material [file TEMI_A_2109514_SM9558.zip]

Archive with 5 entries (5 files):
- Fig S1.pdf
- Fig S2.pdf
- Fig S3.jpg
- TableS1.xlsx
- TableS2.xlsx
