# Supplementary material for: Evolutionary and genomic insights into the long-term colonization of Shigella flexneri in animals
Source: Emerg Microbes Infect. 2022 Aug 31;11(1):2069–79. doi: 10.1080/22221751.2022.2109514 (PMC9448383; doi:10.1080/22221751.2022.2109514)
Supplement: Supplemental Material [file TEMI_A_2109514_SM9558.zip › TableS1.xlsx]

## Sheet: Sheet1
key	source	strain	serotype	year	country	province	PG group	chrom deleted	plasmid deleted
ERR042796	human	Sh02-1115	Xv	2002	Gabon		3	1	1
ERR042797	human	Sh02-1564	X	2002	Dominican_Republic		4	1	0
ERR042799	human	Sh02-3648	2a	2002	Mayotte		3	0	1
ERR042801	human	Sh02-8484	2a	2002	Haiti		3	0	1
ERR042802	human	Sh03-0850	2a	2003	Haiti		3	0	0
ERR042803	human	Sh03-1034	2a	2003	Haiti		3	0	1
ERR042804	human	Sh03-2590	2a	2003	Madagascar		3	0	0
ERR042805	human	Sh04-1706	2a	2004	Dominican_Republic		3	0	0
ERR042806	human	Sh04-2878	2b	2004	Morocco		3	1	0
ERR042807	human	Sh04-4915	1b	2004	Algeria		1	1	0
ERR042809	human	Sh04-9300	1b	2004	Haiti		1	1	1
ERR042810	human	Sh04-9462	1b	2004	Cameroon		1	1	1
ERR042811	human	Sh05-0787	3a	2005	Congo		2	1	0
ERR042812	human	Sh05-1382	4av	2005	Mali		1	1	1
ERR042813	human	Sh05-1396	1b	2005	Chad		1	1	1
ERR042814	human	Sh05-1631	2a	2005	Dominican_Republic		3	0	0
ERR042815	human	Sh05-2089	2a	2005	Dominican_Republic		3	0	1
ERR042816	human	Sh05-4557	Y	2005	Haiti		3	0	1
ERR042818	human	Sh05-5540	1b	2005	Dominican_Republic		1	1	1
ERR042819	human	Sh05-6782	3b	2005	Haiti		2	1	0
ERR042821	human	Sh05-7137	2a	2005	Mayotte		3	0	1
ERR042822	human	Sh05-8094	3a	2005	Mali		2	1	0
ERR042824	human	Sh05-9228	2a	2005	French_Guiana		3	0	1
ERR042825	human	Sh05-9277	2a	2005	Dominican_Republic		3	0	0
ERR042827	human	Sh06-1976	4a	2006	Ivory_Coast		7	1	0
ERR042828	human	Sh06-2028	1b	2006	Guinea		1	1	1
ERR042829	human	Sh06-3638	3a	2006	Niger		2	1	0
ERR042830	human	Sh06-7888	2a	2006	Algeria		3	0	0
ERR042831	human	Sh06-8628	Y	2006	Algeria		1	1	0
ERR042832	human	Sh07-0130	Y	2007	Madagascar		6	1	0
ERR042833	human	Sh07-1096	Y	2007	Mali		6	1	0
ERR042835	human	Sh07-3008	1a	2007	Cameroon		1	1	1
ERR042836	human	Sh07-4848	3a	2007	Togo		2	1	0
ERR042837	human	Sh07-4943	3a	2007	Algeria		2	1	0
ERR042838	human	Sh07-5519	Yv	2007	Cameroon		7	1	0
ERR042839	human	Sh07-5876	X	2007	Mayotte		3	0	0
ERR042840	human	Sh07-6497	Yv	2007	Ivory_Coast		3	1	0
ERR042841	human	Sh07-7606	1a	2007	Madagascar		3	0	0
ERR042842	human	Sh07-7746	2a	2007	Guadeloupe		3	0	0
ERR042843	human	Sh08-0350	3a	2008	Dominican_Republic		4	1	0
ERR042845	human	Sh08-1372	Xv	2008	Senegal		3	1	0
ERR042846	human	Sh08-2354	1b	2008	Burkina_Faso		1	1	1
ERR042848	human	Sh08-3483	3a	2008	French_Guiana		2	1	1
ERR042849	human	Sh08-4122	1c	2008	Madagascar		1	1	1
ERR042850	human	Sh08-5585	2a	2008	Haiti		3	0	0
ERR042851	human	Sh09-0167	1b	2009	Senegal		1	1	0
ERR042852	human	Sh09-1522	2b	2009	Algeria		1	1	1
ERR042853	human	Sh09-1985	1c	2009	Ivory_Coast		1	1	1
ERR042854	human	Sh09-2087	2a	2009	Mayotte		3	0	0
ERR042855	human	Sh09-4409	3a	2009	Togo		2	1	0
ERR042858	human	Sh09-5516	4av	2009	Congo		7	1	0
ERR042860	human	Sh09-6787	2a	2009	Comores		3	0	0
ERR042861	human	Sh09-6999	Xv	2009	Cameroon		3	1	0
ERR042863	human	Sh09-9407	Yv	2009	Mali		3	1	0
ERR047236	human	H66	1b	2010	Vietnam		1	1	1
ERR047239	human	KH01	3a	2009	Vietnam		2	1	0
ERR047280	human	KH49	3a	2010	Vietnam		2	1	0
ERR047294	human	MS0019	1b	1995	Vietnam		1	1	0
ERR047296	human	MS0021	1c	1995	Vietnam		1	1	0
ERR047297	human	MS0022	4av	1995	Vietnam		7	1	0
ERR047306	human	MS0050	2a	1995	Vietnam		3	0	0
ERR047307	human	MS0052	Yv	1995	Vietnam		7	1	0
ERR047309	human	MS0059	1c	1995	Vietnam		1	1	0
ERR047346	human	DE0010	2a	2000	Vietnam		3	0	0
ERR047348	human	DE0030	2a	2000	Vietnam		3	0	0
ERR047352	human	DE0119	2a	2000	Vietnam		3	0	0
ERR047353	human	DE0174	2a	2000	Vietnam		3	0	0
ERR047364	human	DE0457	2a	2000	Vietnam		3	0	0
ERR047365	human	DE0569	2a	2000	Vietnam		3	0	0
ERR047372	human	DE0804	4av	2001	Vietnam		7	1	0
ERR047374	human	DE0874	2b	2001	Vietnam		3	0	0
ERR047376	human	DE1173	3a	2002	Vietnam		2	1	0
ERR047382	human	DE1279	2a	2002	Vietnam		3	0	0
ERR047384	human	DE1455	3a	2002	Vietnam		2	1	0
ERR047385	human	DE1461	3a	2002	Vietnam		2	1	0
ERR047390	human	EG0055	2a	2007	Vietnam		3	0	0
ERR047394	human	EG0198	3a	2008	Vietnam		2	1	0
ERR047396	human	EG0302	3a	2006	Vietnam		2	1	0
ERR047401	human	EG0387	2b	2007	Vietnam		3	0	0
ERR047402	human	EG0403	unknow	2007	Vietnam		2	1	0
ERR047406	human	EG0449	2a	2008	Vietnam		3	0	0
ERR047407	human	EG0461	2a	2008	Vietnam		3	0	0
ERR047430	human	H04	1a	2008	Vietnam		3	0	0
ERR047436	human	H10	1a	2009	Vietnam		3	0	0
ERR048234	human	MS0084	1c	1996	Vietnam		1	1	1
ERR048235	human	MS0085	2a	1996	Vietnam		3	0	0
ERR048245	human	MS0118	1c	1996	Vietnam		1	1	1
ERR048246	human	MS0125	2a	1996	Vietnam		3	0	1
ERR048259	human	IB1651	4bv	1949	UK		4	1	0
ERR048261	human	IB1653	1b	1951	UK		1	1	1
ERR048265	human	IB1657	5b	1951	UK		5	1	1
ERR048266	human	IB1658	5a	1951	UK		5	1	1
ERR048272	human	IB1664	5a	Unknow	US		5	1	1
ERR048273	human	IB1665	5b	Unknow	US		5	1	1
ERR048275	human	IB1667	Y	Unknow	US		3	0	1
ERR048279	human	IB2490	2a	Unknow	UK		3	0	1
ERR048281	human	IB1685	3a	Unknow	Vietnam		2	1	0
ERR048283	human	IB1788	2b	Unknow	Vietnam		3	0	0
ERR048284	human	IB1789	2a	Unknow	Vietnam		3	0	0
ERR048285	human	IB1835	3a	Unknow	Vietnam		4	1	0
ERR048286	human	IB1885	1b	Unknow	Vietnam		1	1	1
ERR048287	human	IB4230	5a	1998	India		5	1	1
ERR048288	human	IB4235	Y	2000	India		6	1	0
ERR048290	human	IB3328	1b	2002	Pakistan		1	1	1
ERR048291	human	IB3350	1b	2002	Pakistan		1	1	0
ERR048292	human	IB3356	2a	2002	Pakistan		3	0	0
ERR048293	human	IB3371	3a	2002	Pakistan		2	1	0
ERR048294	human	IB3389	3a	2002	Pakistan		2	1	0
ERR048295	human	IB3391	2b	2002	Pakistan		3	0	0
ERR048296	human	IB3396	3a	2002	Pakistan		2	1	0
ERR048299	human	IB0700	1b	1983	Korea		1	1	1
ERR048300	human	IB0708	3a	1987	Korea		4	1	0
ERR048301	human	IB0709	2a	1999	Korea		3	0	1
ERR048302	human	IB0711	2a	1999	Korea		3	0	0
ERR048303	human	IB0712	2a	2003	Korea		3	0	1
ERR048304	human	IB0714	2a	1981	Korea		3	0	1
ERR048305	human	IB0719	1b	1982	Korea		1	1	1
ERR048306	human	IB0737	2a	1985	Korea		3	0	1
ERR048308	human	IB1709	Y	2001	Vietnam		7	1	0
ERR048309	human	IB1808	Y	2002	Vietnam		7	1	0
ERR048310	human	IB1848	Y	2001	Vietnam		3	0	0
ERR048311	human	IB1896	Yv	2003	Vietnam		7	1	0
ERR048312	human	IB2494	4av	2002	Korea		7	1	0
ERR048313	human	IB2495	2b	2002	Korea		3	0	0
ERR048314	human	IB2496	1b	2002	Korea		1	1	1
ERR048315	human	IB0011	2a	1991	Korea		3	0	0
ERR048316	human	IB0012	1b	1991	Korea		1	1	1
ERR048317	human	IB0017	Y	1991	Korea		7	1	0
ERR048318	human	IB0022	2a	2002	China		3	0	0
ERR048319	human	IB0034	1a	2002	China		3	0	0
ERR048320	human	IB0036	X	2002	China		3	0	0
ERR048321	human	IB0037	2a	2002	China		3	0	0
ERR048322	human	M90T	5a	Unknow	France		3	0	0
ERR048323	human	YSH6000	2a	Unknow	Japan		3	0	0
ERR048324	human	IB0045	2a	2002	China Taiwan		3	0	0
ERR048326	human	IB0047	2a	2002	China Taiwan		3	0	0
ERR048327	human	IB0068	2a	2003	China Taiwan		3	0	0
ERR048328	human	IB1716	Yv	2002	Vietnam		7	1	0
ERR048329	human	IB1753	Y	2003	Vietnam		7	1	0
ERR048330	human	IB1757	Y	2001	Vietnam		3	0	0
ERR048331	human	IB1762	Y	2001	Vietnam		3	0	0
ERR048332	human	IB1773	X	2002	Vietnam		7	1	0
ERR048333	human	IB4229	4a	1998	India		7	1	0
ERR048334	human	IB1743	Yv	Unknow	Vietnam		7	1	0
ERR048337	human	IB3325	2b	2002	Pakistan		3	0	0
ERR048338	human	IB0058	2a	Unknow	Unknow		3	0	0
ERR048339	human	IB0064	2b	2002	Sri_Lanka		3	0	0
ERR126957	human	333687	2a	2009	South_Africa		3	0	0
ERR126958	human	370076	2a	2009	South_Africa		3	0	0
ERR126960	human	400525	2a	2009	South_Africa		3	0	0
ERR126961	human	410370	2a	2009	South_Africa		3	0	0
ERR126963	human	319743	3a	2009	South_Africa		2	1	0
ERR126965	human	333992	3a	2009	South_Africa		2	1	0
ERR126966	human	356458	3a	2009	South_Africa		2	1	0
ERR126967	human	395205	3a	2009	South_Africa		2	1	0
ERR126986	human	441003	2a	2010	South_Africa		3	0	0
ERR126987	human	466310	2a	2010	South_Africa		3	0	0
ERR126988	human	461633	2a	2010	South_Africa		3	0	0
ERR126989	human	453094	2a	2010	South_Africa		3	0	0
ERR126990	human	467746	2a	2010	South_Africa		3	0	0
ERR126991	human	458841	3a	2010	South_Africa		2	1	0
ERR126992	human	428153	3a	2010	South_Africa		2	1	0
ERR126993	human	428777	3a	2010	South_Africa		2	1	0
ERR126994	human	457776	3a	2010	South_Africa		2	1	0
ERR126995	human	459364	3a	2010	South_Africa		2	1	0
ERR127012	human	579748	2a	2011	South_Africa		3	0	0
ERR127013	human	550865	2a	2011	South_Africa		3	0	0
ERR127014	human	527649	2a	2011	South_Africa		3	0	0
ERR127015	human	535661	2a	2011	South_Africa		3	0	0
ERR127016	human	546567	2a	2011	South_Africa		3	0	0
ERR127017	human	567879	2a	2011	South_Africa		3	0	0
ERR127018	human	561176-561185	3a	2011	South_Africa		2	1	0
ERR127019	human	584638	3a	2011	South_Africa		2	1	0
ERR127020	human	542158	3a	2011	South_Africa		2	1	0
ERR127021	human	557627	3a	2011	South_Africa		2	1	0
ERR127022	human	575237	3a	2011	South_Africa		2	1	0
ERR127032	human	109-49	1a	1949	UK		1	1	1
ERR127033	human	509-60	1b	1960	UK		1	1	1
ERR127034	human	1c	1c	Unknow	UK		1	1	1
ERR127035	human	345-61	2a	1961	UK		1	0	1
ERR127036	human	E2610-72	2b	1972	UK		1	1	1
ERR127037	human	5-63	3a	1963	UK		4	1	1
ERR127038	human	403-58	3b	1958	UK		4	1	1
ERR127039	human	535	3b	1972	UK		4	1	1
ERR127040	human	15-59	4a	1959	UK		1	1	1
ERR127041	human	34-53	4b	1953	UK		1	1	1
ERR127042	human	13-55	5b	1955	UK		5	1	1
ERR127043	human	192-51	5a	1951	UK		5	1	1
ERR127044	human	245-51	5b	1951	UK		5	1	1
ERR127046	human	531-61	X	1961	UK		4	1	1
ERR127047	human	428-55	Y	1955	UK		3	0	1
ERR127048	human	E126923	4a	Unknow	UK		1	1	1
ERR200344	human	K-10267	1b	2010	Bangladesh		1	1	1
ERR200345	human	K-10302	1b	2010	Bangladesh		1	1	0
ERR200346	human	K-294	1b	1999	Bangladesh		1	1	0
ERR200347	human	K-345	1b	1999	Bangladesh		1	1	0
ERR200348	human	K-9138	1b	2009	Bangladesh		1	1	1
ERR200349	human	K-9286	1b	2009	Bangladesh		1	1	1
ERR200350	human	K-9326	1b	2009	Bangladesh		1	1	0
ERR200351	human	K-9342	1b	2009	Bangladesh		1	1	1
ERR200352	human	K-9477	1b	2009	Bangladesh		1	1	1
ERR200353	human	K-10276	2a	2010	Bangladesh		3	0	0
ERR200354	human	K-10283	2a	2010	Bangladesh		3	0	0
ERR200355	human	K-10339	2a	2010	Bangladesh		3	0	0
ERR200356	human	K-10347	2a	2010	Bangladesh		3	0	0
ERR200357	human	K-10369	2a	2010	Bangladesh		3	0	0
ERR200358	human	K-10371	2a	2010	Bangladesh		3	0	0
ERR200359	human	K-10372	2a	2010	Bangladesh		3	0	0
ERR200360	human	K-10373	2a	2010	Bangladesh		3	0	0
ERR200361	human	K-9131	2a	2009	Bangladesh		3	0	0
ERR200362	human	K-9141	2a	2009	Bangladesh		3	0	0
ERR200363	human	K-9171	2a	2009	Bangladesh		3	0	1
ERR200364	human	K-9172	2a	2009	Bangladesh		3	0	0
ERR200365	human	K-9282	2a	2009	Bangladesh		3	0	1
ERR200366	human	K-9293	2a	2009	Bangladesh		3	0	0
ERR200367	human	K-9324	2a	2009	Bangladesh		3	0	0
ERR200368	human	K-9327	3a	2009	Bangladesh		2	1	0
ERR200369	human	K-9332	2a	2009	Bangladesh		3	0	0
ERR200370	human	K-9448	2a	2009	Bangladesh		3	0	0
ERR200371	human	K-9451	2a	2009	Bangladesh		3	0	0
ERR200372	human	K-9476	2a	2009	Bangladesh		3	0	0
ERR200373	human	K-9484	2a	2009	Bangladesh		3	0	0
ERR200374	human	K-9555	2a	2009	Bangladesh		3	0	0
ERR200375	human	K-9557	2b	2009	Bangladesh		3	0	0
ERR200376	human	K-9584	2a	2009	Bangladesh		3	0	0
ERR200377	human	K-9585	2a	2009	Bangladesh		3	0	0
ERR200378	human	K-9586	2a	2009	Bangladesh		3	0	1
ERR200379	human	K-9587	2a	2009	Bangladesh		3	0	0
ERR200380	human	K-9593	2a	2009	Bangladesh		3	0	1
ERR200381	human	K-9594	2a	2009	Bangladesh		3	0	0
ERR200382	human	K-9595	2a	2009	Bangladesh		3	0	0
ERR200383	human	K-10346	2b	2010	Bangladesh		3	0	0
ERR200384	human	K-287	2b	1999	Bangladesh		3	0	0
ERR200385	human	K-289	2b	1999	Bangladesh		3	0	0
ERR200386	human	K-373	2b	1999	Bangladesh		3	0	0
ERR200387	human	K-5613	2b	2005	Bangladesh		3	0	0
ERR200388	human	K-9110	2b	2009	Bangladesh		3	0	0
ERR200389	human	K-9290	2b	2009	Bangladesh		3	0	0
ERR200390	human	K-9338	2b	2009	Bangladesh		3	0	0
ERR200391	human	K-9373	2b	2009	Bangladesh		3	0	0
ERR200392	human	K-9443	2b	2009	Bangladesh		3	0	0
ERR200393	human	K-10248	3a	2010	Bangladesh		2	1	0
ERR200394	human	K-10343	3a	2010	Bangladesh		2	1	0
ERR200395	human	K-10368	3a	2010	Bangladesh		2	1	0
ERR200396	human	K-276	3a	1999	Bangladesh		2	1	0
ERR200397	human	K-734	3a	1999	Bangladesh		2	1	0
ERR200398	human	K-9129	3a	2009	Bangladesh		2	1	0
ERR200399	human	K-9169	3a	2009	Bangladesh		2	1	0
ERR200400	human	K-9175	3a	2009	Bangladesh		2	1	0
ERR200401	human	K-9256	3a	2009	Bangladesh		2	1	0
ERR200402	human	K-9278	3a	2009	Bangladesh		2	1	0
ERR200403	human	K-9292	3a	2009	Bangladesh		2	1	0
ERR200404	human	K-9339	3a	2009	Bangladesh		2	1	0
ERR200405	human	K-9375	3a	2009	Bangladesh		2	1	0
ERR200406	human	K-9411	3a	2009	Bangladesh		2	1	0
ERR200407	human	K-9413	3a	2009	Bangladesh		2	1	0
ERR200408	human	K-9444	3a	2009	Bangladesh		2	1	0
ERR200409	human	K-9447	3a	2009	Bangladesh		2	1	0
ERR200410	human	K-9454	3a	2009	Bangladesh		2	1	0
ERR200411	human	K-9522	3a	2009	Bangladesh		2	1	0
ERR200412	human	K-9588	3a	2009	Bangladesh		2	1	0
ERR200413	human	K-9597	5a	2009	Bangladesh		5	1	1
ERR200414	human	K-1347	Yv	2000	Bangladesh		6	1	0
ERR200415	human	K-319	Y	1999	Bangladesh		7	1	0
ERR217010	human	K-1372	Y	1998	Bangladesh		6	1	0
ERR217011	human	K-5898	Yv	2005	Bangladesh		6	1	0
ERR217012	human	MS-607	Y	2003	Bangladesh		6	1	0
ERR217013	human	K-4142	Yv	2004	Bangladesh		6	1	0
ERR217014	human	SH-4	Y	2004	Bangladesh		6	1	0
ERR217015	human	KD-1776	Yv	2004	Bangladesh		6	1	0
ERR217016	human	KD-945	Y	2003	Bangladesh		6	1	0
ERR217017	human	MS-228-a	Y	2003	Bangladesh		6	1	0
ERR217018	human	K-62	3a	1999	Bangladesh		2	1	0
ERR217019	human	K-119	2b	1999	Bangladesh		3	0	0
ERR217020	human	K-139	Yv	1999	Bangladesh		6	1	0
ERR217021	human	MS-228-b	Y	2003	Bangladesh		6	1	0
ERR217022	human	MS-568	Y	2003	Bangladesh		6	1	0
ERR217023	human	K-9485	Yv	2009	Bangladesh		6	1	0
ERR217024	human	K-9165	Y	2009	Bangladesh		6	1	0
ERR217025	human	K-9144-a	Yv	2009	Bangladesh		6	1	0
ERR217026	human	LS-47317	Y	2003	Bangladesh		6	1	0
ERR217027	human	K-2535	1c	2001	Bangladesh		1	1	1
ERR217028	human	MS-182	Yv	2003	Bangladesh		6	1	0
ERR217029	human	K-8263	Yv	2007	Bangladesh		6	1	0
ERR217030	human	MS-565	Yv	2003	Bangladesh		6	1	0
ERR217031	human	K-1376	Y	1998	Bangladesh		6	1	0
ERR217032	human	K-9144-b	Yv	2009	Bangladesh		6	1	0
ERR217033	human	MS-341	1cv	2003	Bangladesh		1	1	0
ERR217045	human	K-314	1c	1999	Bangladesh		1	1	1
ERR217046	human	K-915	1c	2000	Bangladesh		1	1	1
ERR217047	human	K-211	1c	1999	Bangladesh		1	1	0
ERR217048	human	K-238	2a	1999	Bangladesh		3	0	0
ERR217073	human	KP-15	1b	2003	Bangladesh		1	1	1
ERR217075	human	K-9442	1c	2009	Bangladesh		1	1	1
ERR217076	human	K-9590	1c	2009	Bangladesh		1	1	1
ERR217077	human	K-923	1c	2000	Bangladesh		1	1	0
ERR217078	human	KP-44	1c	2003	Bangladesh		1	1	1
ERR217079	human	KP-45	1c	2003	Bangladesh		1	1	1
ERR217080	human	KP-55	1c	2003	Bangladesh		1	1	1
ERR217081	human	KP-32	4av	2003	Bangladesh		1	1	0
ERR217082	human	K-9708	4av	2009	Bangladesh		1	1	1
ERR217083	human	K-9108	4av	2009	Bangladesh		1	1	0
ERR217084	human	K-147	4av	1999	Bangladesh		1	1	0
ERR217085	human	K-716	4av	2000	Bangladesh		1	1	1
ERR217086	human	K-820	1c	2000	Bangladesh		1	1	1
ERR832451	human	CIP106164	2b	1918	Europe		1	1	1
ERR832452	human	CIP106171	1a	1918	Europe		1	1	0
ERR832453	human	Ew595-52	5a	1952	US		3	1	1
ERR832454	human	NCDC538052	4bv	1952	US		1	1	1
ERR832456	human	ATCC29903	2a	1954	Japan		3	0	1
ERR832457	human	CIP56-19	2a	1955	Tunisia		3	0	0
ERR832458	human	3.59	2a	1959	Senegal		3	0	1
ERR832459	human	NCDC6154-61	5a	1961	US		5	1	1
ERR832460	human	5.63	1a	1963	Vietnam		1	1	1
ERR832461	human	6.63	2b	1963	Congo		3	1	1
ERR832462	human	9.63	2a	1963	France		3	0	1
ERR832463	human	12.66	2a	1966	France		3	0	1
ERR832464	human	CIP67-61	5a	1966	Iraq		5	1	0
ERR832465	human	NCDC2146-66	3b	1966	US		2	1	0
ERR832466	human	NCDC4173-66	1b	1966	US		1	1	1
ERR832467	human	NCDC4570-66	2a	1966	US		3	0	1
ERR832468	human	20.67	2a	1967	Algeria		3	0	1
ERR832469	human	NCDC2979-68	3b	1968	US		2	1	0
ERR832470	human	Dakar948.69	1b	1969	Senegal		1	1	1
ERR832471	human	NCDC880-69	4b	1969	US		1	1	1
ERR832472	human	NCDC1242-70	4b	1970	US		1	1	0
ERR832473	human	NCDC5797-70	X	1970	US		4	1	1
ERR832474	human	Yah-104.70	Xv	1970	Cameroon		3	1	0
ERR832475	human	NCDC1862-71	4b	1971	US		1	1	1
ERR832476	human	NCDC1921-71	1a	1971	US		1	1	1
ERR832477	human	NCDC2783-71	3a	1971	US		4	1	1
ERR832479	human	NCDC5612-72	1b	1972	US		1	1	1
ERR832480	human	NCDC1170-74	5a	1974	US		3	0	1
ERR832481	human	14.75	Y	1975	France		3	1	1
ERR832482	human	NCDC361-75	1a	1975	US		1	1	1
ERR832483	human	262.78	1a	1978	France		1	1	1
ERR832485	human	86.8	Y	1980	Morocco		3	0	0
ERR832486	human	179-89	2b	1989	Egypt		1	1	1
ERR832487	human	324-89	2a	1989	Madagascar		3	0	1
ERR832488	human	NCDC2825-H	3a	1977	US		4	1	1
ERR832489	human	CIP52-35	2a	1913	UK		3	0	1
ERR832490	human	CIP52-24	4bv	1949	Unknow		4	1	1
ERR832491	human	CIP52-37	1b	1949	Unknow		1	1	1
ERR832492	human	NCTC4839	3b	1951	Unknow		4	1	1
ERR832494	human	NCDC9768	X	1977	US		1	1	1
ERR832495	human	Tunis38.17	2a	1977	Tunisia		3	0	1
wls-s2553	human	2009GS005	2a	2009	China	Gansu	3	0	0
wls-s2554	human	2009GS052	2a	2009	China	Gansu	3	0	0
wls-s2555	human	2009GS061	2b	2009	China	Gansu	3	0	0
wls-s2556	human	2009GS003	X	2009	China	Gansu	3	0	0
wls-s2557	human	2009GS064	Xv	2009	China	Gansu	3	0	0
wls-s2558	human	2010GS011	1a	2010	China	Gansu	3	0	0
wls-s2559	human	2010GS027	2a	2010	China	Gansu	3	0	0
wls-s2560	human	2010GS071	2a	2010	China	Gansu	3	0	0
wls-s2561	human	2010GS002	2b	2010	China	Gansu	3	0	0
wls-s2562	human	2010GS010	X	2010	China	Gansu	3	0	0
wls-s2563	human	2010GS072	Xv	2010	China	Gansu	3	0	0
wls-s2564	human	2011GS001	2a	2011	China	Gansu	3	0	0
wls-s2565	human	2011GS028	2b	2011	China	Gansu	3	0	0
wls-s2566	human	2011GS014	X	2011	China	Gansu	3	0	0
wls-s2567	human	2011GS007	Xv	2011	China	Gansu	3	0	0
wls-s2568	human	2011GS003	Y	2011	China	Gansu	3	0	0
wls-s2569	human	2008GZ01	2a	2008	China	Guizhou	3	0	1
wls-s2570	human	2008GZ03	3a	2008	China	Guizhou	4	1	0
wls-w2498	human	2005AH034	1a	2005	China	Anhui	3	0	0
wls-w2499	human	2005AH047	1d	2005	China	Anhui	3	0	1
wls-w2500	human	2005AH021	2a	2005	China	Anhui	3	0	1
wls-w2501	human	2005AH356	2a	2005	China	Anhui	3	0	0
wls-w2502	human	2005AH014	Xv	2005	China	Anhui	3	0	1
wls-w2503	human	2005AH122	Xv	2005	China	Anhui	3	0	1
wls-w2504	human	2005AH003	Xv	2005	China	Anhui	3	0	0
wls-w2505	human	2005AH010	Y	2005	China	Anhui	3	0	1
wls-w2506	human	Shi06AH93	1a	2006	China	Anhui	3	0	0
wls-w2507	human	Shi06AH112	2a	2006	China	Anhui	3	0	1
wls-w2508	human	Shi06AH81	2b	2006	China	Anhui	3	0	0
wls-w2509	human	Shi06AH51	X	2006	China	Anhui	3	0	0
wls-w2510	human	Shi06AH73	Xv	2006	China	Anhui	3	0	0
wls-w2511	human	Shi06AH133	Xv	2006	China	Anhui	3	0	0
wls-w2513	human	2009AH03	2a	2009	China	Anhui	3	0	0
wls-w2514	human	2009AH02	2b	2009	China	Anhui	3	0	0
wls-w2515	human	2009AH12	X	2009	China	Anhui	3	0	0
wls-w2516	human	2009AH15	Xv	2009	China	Anhui	3	0	0
wls-w2517	human	2004BJ08	1a	2004	China	Beijing	3	0	0
wls-w2518	human	2004BJ04	2b	2004	China	Beijing	3	0	0
wls-w2519	human	2004BJ01	Xv	2004	China	Beijing	3	0	0
wls-w2521	human	2005BJ03	2b	2005	China	Beijing	3	0	0
wls-w2522	human	2005BJ01	Xv	2005	China	Beijing	3	0	0
wls-w2523	human	Shi10BJ04	2a	2010	China	Beijing	3	0	0
wls-w2524	human	Shi10BJ01	Y-gtrII	2010	China	Beijing	3	0	0
wls-w2525	human	Shi11BJ22	Xv	2011	China	Beijing	3	0	0
wls-w2526	human	2005FJ07	1a	2005	China	Fujian	3	0	1
wls-w2527	human	2005FJ08	2a	2005	China	Fujian	3	0	0
wls-w2528	human	2005FJ04	2b	2005	China	Fujian	3	0	0
wls-w2529	human	2005FJ06	Xv	2005	China	Fujian	3	0	1
wls-w2530	human	2006FJ03	2b	2006	China	Fujian	3	0	1
wls-w2531	human	2006FJ05	Xv	2006	China	Fujian	3	0	1
wls-w2532	human	2006FJ04	Yv	2006	China	Fujian	3	0	1
wls-w2533	human	2007FJ02	2a	2007	China	Fujian	3	0	1
wls-w2534	human	2007FJ01	Xv	2007	China	Fujian	3	0	1
wls-w2535	human	2008FJ05	Xv	2008	China	Fujian	3	0	0
wls-w2536	human	2008FJ02	2a	2008	China	Fujian	3	0	1
wls-w2537	human	2008FJ03	Xv	2008	China	Fujian	3	0	1
wls-w2538	human	2009FJ03	2a	2009	China	Fujian	3	0	1
wls-w2539	human	2005GS219	Xv	2005	China	Gansu	3	0	0
wls-w2540	human	Shi06GS11	1a	2006	China	Gansu	3	0	0
wls-w2541	human	Shi06GS28	2a	2006	China	Gansu	3	0	0
wls-w2542	human	Shi06GS24	2b	2006	China	Gansu	3	0	0
wls-w2543	human	Shi06GS15	Xv	2006	China	Gansu	3	0	0
wls-w2544	human	Shi07GS73	1b	2007	China	Gansu	1	1	1
wls-w2545	human	Shi07GS53	Xv	2007	China	Gansu	3	0	0
wls-w2546	human	Shi07GS02	Xv	2007	China	Gansu	3	0	0
wls-w2547	human	2008GS51	1a	2008	China	Gansu	3	0	0
wls-w2548	human	2008GS27	2a	2008	China	Gansu	3	0	0
wls-w2549	human	2008GS07	Xv	2008	China	Gansu	3	0	0
wls-w2550	human	2008GS01	Xv	2008	China	Gansu	3	0	0
wls-w2552	human	2009GS070	1b	2009	China	Gansu	1	1	1
wls-w2571	human	2009GZ02	2a	2009	China	Guizhou	3	0	0
wls-w2572	human	2009GZ04	2b	2009	China	Guizhou	3	0	0
wls-w2573	human	2009GZ23	3a	2009	China	Guizhou	4	1	1
wls-w2574	human	2009GZ28	2a	2009	China	Guizhou	3	0	0
wls-w2575	human	2009GZ68	1a	2009	China	Guizhou	3	0	1
wls-w2576	human	2010GZ01	2a	2010	China	Guizhou	3	0	0
wls-w2577	human	2010GZ03	X	2010	China	Guizhou	3	0	0
wls-w2578	human	1997013	2a	1997	China	Henan	3	0	0
wls-w2579	human	1997002	Xv	1997	China	Henan	3	0	0
wls-w2580	human	2000029	2a	1998	China	Henan	3	0	0
wls-w2581	human	2000025	Y-gtrII	1998	China	Henan	3	0	0
wls-w2582	human	2000023	1a	1999	China	Henan	3	0	1
wls-w2583	human	2000017	2a	2000	China	Henan	3	0	0
wls-w2584	human	2000001	X	2000	China	Henan	3	0	1
wls-w2585	human	2001036	2a	2001	China	Henan	3	0	1
wls-w2586	human	2001019	3a	2001	China	Henan	1	1	1
wls-w2587	human	2001021	X	2001	China	Henan	3	0	0
wls-w2588	human	2001017	Y	2001	China	Henan	3	0	0
wls-w2589	human	2002090	1a	2002	China	Henan	3	0	0
wls-w2590	human	2002099	2a	2002	China	Henan	3	0	0
wls-w2591	human	2002036	2b	2002	China	Henan	3	0	0
wls-w2592	human	2002040	Xv	2002	China	Henan	3	0	0
wls-w2593	human	2003073	1b	2003	China	Henan	1	1	1
wls-w2594	human	2003032	2a	2003	China	Henan	3	0	0
wls-w2595	human	2003003	Xv	2003	China	Henan	3	0	0
wls-w2596	human	2003064	Y	2003	China	Henan	3	0	0
wls-w2597	human	2005132	2a	2005	China	Henan	3	0	0
WLS-W3011	human	2005182	1a	2005	China	Henan	3	0	0
WLS-W3012	human	2005049	2b	2005	China	Henan	3	0	0
WLS-W3013	human	2005093	X	2005	China	Henan	3	0	0
WLS-W3014	human	Shi06HN325	1a	2006	China	Henan	3	0	0
WLS-W3015	human	Shi06HN263	1d	2006	China	Henan	3	0	0
WLS-W3016	human	Shi06HN273	2a	2006	China	Henan	3	0	0
WLS-W3017	human	Shi06HN243	2b	2006	China	Henan	3	0	0
WLS-W3018	human	Shi06HN099	7b	2006	China	Henan	1	1	1
WLS-W3019	human	Shi06HN143	Y	2006	China	Henan	3	0	0
WLS-W3020	human	Shi07HN129	1a	2007	China	Henan	3	0	0
WLS-W3021	human	Shi07HN057	1b	2007	China	Henan	1	1	1
WLS-W3022	human	Shi07HN146	2a	2007	China	Henan	3	0	0
WLS-W3023	human	Shi07HN108	2b	2007	China	Henan	3	0	0
WLS-W3024	human	Shi07HN137	X	2007	China	Henan	3	0	0
WLS-W3025	human	Shi07HN113	Xv	2007	China	Henan	3	0	0
WLS-W3026	human	Shi07HN033	Yv-gtrII	2007	China	Henan	3	0	0
WLS-W3027	human	Shi08HN072	1a	2008	China	Henan	3	0	0
WLS-W3028	human	Shi08HN111	1a	2008	China	Henan	3	0	0
WLS-W3029	human	Shi08HN152	2a	2008	China	Henan	3	0	0
WLS-W3030	human	Shi08HN211	2b	2008	China	Henan	3	0	0
WLS-W3031	human	Shi08HN055	2b	2008	China	Henan	3	0	0
WLS-W3032	human	Shi08HN053	X	2008	China	Henan	3	0	0
WLS-W3033	human	Shi08HN131	Xv	2008	China	Henan	3	0	0
WLS-W3034	human	Shi08HN132	Y-gtrI	2008	China	Henan	3	0	0
WLS-W3035	human	Shi08HN011	Yv-gtrII	2008	China	Henan	3	0	0
WLS-W3036	human	Shi10HN024	1a	2010	China	Henan	3	0	0
WLS-W3037	human	Shi10HN003	2a	2010	China	Henan	3	0	0
WLS-W3038	human	Shi10HN125	2b	2010	China	Henan	3	0	0
WLS-W3039	human	Shi10HN192	Xv	2010	China	Henan	3	0	0
WLS-W3040	human	2003HL13	1a	2003	China	Heilongjiang	3	0	0
WLS-W3041	human	2003HL04	2a	2003	China	Heilongjiang	3	0	0
WLS-W3042	human	2003HL12	3a	2003	China	Heilongjiang	3	0	0
WLS-W3043	human	2003HL23	X	2003	China	Heilongjiang	3	0	0
WLS-W3044	human	2005HL04	2a	2005	China	Heilongjiang	3	0	0
WLS-W3045	human	2005HL05	2b	2005	China	Heilongjiang	3	0	0
WLS-W3046	human	2005HL14	Xv	2005	China	Heilongjiang	3	0	0
WLS-W3047	human	Shi06HL11	2a	2006	China	Heilongjiang	3	0	0
WLS-W3048	human	Shi06HL16	X	2006	China	Heilongjiang	3	0	0
WLS-W3049	human	Shi06HL05	Xv	2006	China	Heilongjiang	3	0	1
WLS-W3050	human	Shi07HL15	2a	2007	China	Heilongjiang	3	0	1
WLS-W3051	human	Shi07HL08	2b	2007	China	Heilongjiang	3	0	0
WLS-W3052	human	Shi07HL05	Xv	2007	China	Heilongjiang	3	0	0
WLS-W3053	human	2003HB05	Xv	2003	China	Hubei	3	0	0
WLS-W3054	human	Shi06HB33	2b	2006	China	Hubei	3	0	0
WLS-W3055	human	Shi06HB20	Xv	2006	China	Hubei	3	0	1
WLS-W3056	human	2008HB01	2a	2008	China	Hubei	3	0	0
WLS-W3057	human	2008HB05	3a	2008	China	Hubei	4	1	1
WLS-W3058	human	2008JS11	2a	2008	China	Jiangsu	3	0	1
WLS-W3059	human	2008JS07	Xv	2008	China	Jiangsu	3	0	0
WLS-W3060	human	2010JS07	2a	2010	China	Jiangsu	3	0	0
WLS-W3061	human	2010JS04	2b	2010	China	Jiangsu	3	0	0
WLS-W3062	human	2010JS02	2b	2010	China	Jiangsu	3	0	0
WLS-W3063	human	2011JS12	1b	2011	China	Jiangsu	1	1	1
WLS-W3064	human	2011JS16	2a	2011	China	Jiangsu	3	0	1
WLS-W3065	human	2011JS37	2b	2011	China	Jiangsu	3	0	0
WLS-W3066	human	2005LN01	2b	2005	China	Liaoning	3	0	0
WLS-W3067	human	2009LN004	Xv	2009	China	Liaoning	3	0	0
WLS-W3068	human	2011LN002	2b	2011	China	Liaoning	3	0	0
WLS-W3069	human	2011LN022	Xv	2011	China	Liaoning	3	0	0
WLS-W3070	human	Shi06QH01	1a	2006	China	Qinghai	3	0	0
WLS-W3071	human	Shi06QH60	2a	2006	China	Qinghai	3	0	0
WLS-W3072	human	Shi06QH15	2b	2006	China	Qinghai	3	0	0
WLS-W3073	human	Shi06QH17	Xv	2006	China	Qinghai	3	0	1
WLS-W3074	human	Shi07QH20	1a	2007	China	Qinghai	3	0	1
WLS-W3075	human	Shi07QH18	2b	2007	China	Qinghai	3	0	0
WLS-W3076	human	Shi07QH06	Xv	2007	China	Qinghai	3	0	0
WLS-W3077	human	Shi07QH01	Xv	2007	China	Qinghai	3	0	0
WLS-W3078	human	2004SX03	Xv	2004	China	Shanxi	3	0	1
WLS-W3079	human	2004SX09	Xv	2004	China	Shanxi	3	0	0
WLS-W3080	human	Shi06SX07	1a	2006	China	Shanxi	3	0	1
WLS-W3081	human	Shi05SX02	Xv	2006	China	Shanxi	3	0	0
WLS-W3082	human	Shi06SX17	2b	2006	China	Shanxi	3	0	0
WLS-W3083	human	Shi06SX39	Xv	2006	China	Shanxi	3	0	0
WLS-W3084	human	Shi06SX01	Xv	2006	China	Shanxi	3	0	0
WLS-W3085	human	Shi07SX50	1a	2007	China	Shanxi	3	0	0
WLS-W3086	human	Shi07SX39	2b	2007	China	Shanxi	3	0	0
WLS-W3087	human	Shi07SX01	Xv	2007	China	Shanxi	3	0	0
WLS-W3088	human	2008SX32	1a	2008	China	Shanxi	3	0	1
WLS-W3089	human	2008SX29	2a	2008	China	Shanxi	3	0	0
WLS-W3090	human	2008SX28	2b	2008	China	Shanxi	3	0	0
WLS-W3091	human	2008SX31	Xv	2008	China	Shanxi	3	0	0
WLS-W3092	human	2008SX09	Xv	2008	China	Shanxi	3	0	0
WLS-W3093	human	2009SX25	1a	2009	China	Shanxi	3	0	0
WLS-W3094	human	2009SX15	2a	2009	China	Shanxi	3	0	1
WLS-W3095	human	2009SX05	Xv	2009	China	Shanxi	3	0	0
WLS-W3096	human	2011SX14	1a	2011	China	Shanxi	3	0	1
WLS-W3097	human	2011SX02	2a	2011	China	Shanxi	3	0	0
WLS-W3098	human	2011SX51	Xv	2011	China	Shanxi	3	0	0
WLS-W3099	human	2012SX004	1a	2012	China	Shanxi	3	0	1
WLS-W3100	human	2012SX002	Xv	2012	China	Shanxi	3	0	1
WLS-W3101	human	2004SH06	Xv	2004	China	Shanghai	3	0	0
WLS-W3102	human	Shi06SC067	2b	2006	China	Sichuan	3	0	0
WLS-W3103	human	Shi03XZ001	2a	2003	China	Xizang	3	0	0
WLS-W3104	human	Shi03XZ004	2b	2003	China	Xizang	3	0	0
WLS-W3105	human	Shi03XZ013	Xv	2003	China	Xizang	6	1	0
WLS-W3106	human	2011ZJ003	1d	2010	China	Zhejiang	3	0	0
WLS-W3107	human	2011ZJ012	Xv	2010	China	Zhejiang	3	0	0
WLS-W3108	human	2005008	Xv	2005	China	Henan	3	0	0
WLS-W3109	human	Shi06HN293	Xv	2006	China	Henan	3	0	0
WLS-W3110	human	Shi06HN047	Xv	2006	China	Henan	3	0	0
WLS-W3111	human	Shi10HN039	2a	2010	China	Henan	3	0	0
WLS-W3112	human	2003HL07	Y	2003	China	Heilongjiang	3	0	0
WLS-W3113	human	2007JS05	1a	2007	China	Jiangsu	3	0	0
WLS-W3115	human	Shi06HB17	1a	2006	China	Hubei	3	0	0
wls1337	human	51576	4a	Unknown	China	guizhou	1	1	1
wls1338	human	51577	4b	Unknown	China	Sichuan	1	1	1
wls1339	human	51581	Y-gtrII	Unknown	China	guizhou	3	0	1
wls1340	human	1997005	1b	1997	China	Henan	1	1	1
wls1341	human	2000019	1a	2000	China	Henan	3	0	0
wls1342	human	2001020	1a	2001	China	Henan	3	0	0
wls1343	human	2001042	2a	2001	China	Henan	3	0	0
wls1344	human	2002021	2a	2002	China	Henan	3	0	0
wls1345	human	2002028	2a	2002	China	Henan	3	0	0
wls1346	human	2002091	4av	2002	China	Henan	1	1	1
wls1347	human	2002106	1a	2002	China	Henan	3	0	0
wls1348	human	2002110	3a	2002	China	Henan	3	0	0
wls1349	human	2003035	Y	2003	China	Henan	3	0	0
wls1350	human	2005002	2a	2005	China	Henan	3	0	0
wls1351	human	2005025	1a	2005	China	Henan	3	0	0
wls1352	human	2005184	Xv	2005	China	Henan	3	0	0
wls1353	human	Shi06GS02	3a	2006	China	Gansu	3	0	0
wls1354	human	Shi06HN159	1d	2006	China	Henan	3	0	0
wls1355	human	Shi06HN344	Xv	2006	China	Henan	3	0	0
wls1356	human	Shi06HN347	Xv	2006	China	Henan	3	0	0
wls1375	human	2001044	Xv	2001	China	Henan	3	0	0
wls1376	human	2002069	Xv	2002	China	Henan	3	0	1
wls1377	human	2002140	Xv	2002	China	Henan	3	0	0
wls1378	human	2005051	Xv	2005	China	Henan	3	0	0
wls1379	human	2005GS061	Xv	2005	China	Gansu	3	0	0
wls1380	human	51575	3a	Unknown	China	gansu	2	1	0
wls1381	human	2001004	1a	2001	China	Henan	3	0	0
wls1382	human	shi06hn091	X	2006	China	Henan	3	0	0
wls1383	human	shi06ah091	Xv	2006	China	Anhui	3	0	0
wls1384	human	2001025	1a	2001	China	henan	3	0	0
wls1385	human	2001027	X	2001	China	henan	3	0	0
wls1386	human	2001048	2b	2001	China	henan	3	0	0
wls1387	human	2002035	X	2002	China	Henan	3	0	0
wls1388	human	2002127	3a	2002	China	henan	3	0	0
wls1389	human	2002141	Xv	2002	China	henan	3	0	0
wls1390	human	2002142	Xv	2002	China	Henan	3	0	0
wls866	human	Shi06AH66	Xv	2006	China	Anhui	3	0	0
wls867	human	Shi06GS43	Xv	2006	China	Gansu	3	0	0
wls868	human	Shi06AH116	Xv	2006	China	Anhui	3	0	0
wls869	human	Shi06GS07	Xv	2006	China	Gansu	3	0	0
wls870	human	Shi06GS48	Xv	2006	China	Gansu	3	0	0
wls871	human	Shi06HN118	Xv	2006	China	Henan	3	0	0
wls872	human	Shi06HN023	X	2006	China	Henan	3	0	0
wls873	human	264-2005AH264	Xv	2005	China	Anhui	3	0	0
wls874	human	Shi06AH135	Xv	2006	China	Anhui	3	0	0
wls875	human	Shi06HN378	X	2006	China	Henan	3	0	0
wls876	human	Shi06HN016	Xv	2006	China	Henan	3	0	0
wls877	human	Shi06HN250	Xv	2006	China	Henan	3	0	0
wls878	human	Shi06AH28	Yv-gtrII	2006	China	Anhui	3	0	0
wls879	human	Shi06HN244	Xv	2006	China	Henan	3	0	0
wls880	human	Shi06GS37	Xv	2006	China	Gansu	3	0	0
wls881	human	2003055	X	2003	China	Henan	3	0	0
wls882	human	Shi06AH130	Xv	2006	China	Anhui	3	0	0
wls883	human	Shi06GS55	Xv	2006	China	Gansu	3	0	0
wls884	human	Shi06SX36-1	Xv	2006	China	ShaanxiOrShanxi	3	0	0
wls885	human	2002103	1a	2002	China	henan	3	0	0
wls886	human	Shi05SX04	Xv	2005	China	ShaanxiOrShanxi	3	0	0
wls887	human	Shi06SX53	Xv	2006	China	ShaanxiOrShanxi	3	0	0
wls888	human	2002007	2a	2002	China	Henan	3	0	1
F02	beef cattle	F02	xv	2016	China	Gansu	3	0	0
F03	beef cattle	F03	xv	2016	China	Gansu	3	0	0
F10	yak	F10	1a	2016	China	Qinghai	3	0	0
F11	dairy cows	F11	2a	2016	China	Shanxi	3	0	0
F12	dairy cows	F12	2a	2016	China	Shanxi	3	0	1
F14	yak	F14	2b	2016	China	Gansu	1	1	1
F15	dairy cows	F15	2a	2016	China	Gansu	3	0	0
F16	dairy cows	F16	1a	2016	China	Gansu	3	0	0
F17	dairy cows	F17	2a	2016	China	Shanxi	3	0	0
F18	yak	F18	2b	2016	China	Gansu	1	1	1
F19	beef cattle	F19	xv	2017	China	Gansu	3	0	1
F20	yak	F20	2b	2017	China	Gansu	1	1	1
F21	yak	F21	2b	2017	China	Gansu	1	1	1
F22	yak	F22	2b	2017	China	Gansu	1	1	1
F23	dairy cows	F23	xv	2017	China	Gansu	3	0	0
F24	yak	F24	2b	2017	China	Gansu	1	1	1
F25	dairy cows	F25	xv	2017	China	Gansu	3	0	0
F26	yak	F26	2b	2017	China	Gansu	1	1	1
F27	yak	F27	2b	2017	China	Gansu	1	1	1
F28	yak	F28	2b	2017	China	Gansu	1	1	1
F29	dairy cows	F29	xv	2017	China	Gansu	3	0	0
F30	dairy cows	F30	1a	2017	China	Shanxi	3	0	0
F31	beef cattle	F31	2a	2017	China	Gansu	3	0	0
F32	beef cattle	F32	1b	2017	China	Gansu	1	1	1
F33	beef cattle	F33	1b	2017	China	Gansu	1	1	1
F34	beef cattle	F34	2b	2017	China	Gansu	1	1	1
F35	dairy cows	F35	xv	2017	China	Gansu	3	0	0
F36	yak	F36	2b	2017	China	Qinghai	1	1	1
F37	yak	F37	2b	2017	China	Qinghai	1	1	1
F38	yak	F38	2b	2017	China	Qinghai	1	1	1
F39	yak	F39	2b	2017	China	Qinghai	1	1	1
F5	beef cattle	F5	xv	2016	China	Gansu	3	0	0
F8	yak	F8	1a	2016	China	Qinghai	1	1	1
F9	yak	F9	2b	2016	China	Qinghai	1	1	1
S119	human	S119	2b	Before 1956	China	Beijing	1	1	1
S35	human	S35	2b	1965	China	Xinjiang	1	1	1
S36	human	S36	2b	1965	China	Shandong	1	1	1
S37	human	S37	2b	1965	China	Shandong	1	1	1
S6	human	S6	2b	1965	China	Shandong	1	1	0
S61	human	S61	2b	Before 1958	China	Liaoning	1	1	1
S97	human	S97	2b	Before 1956	China	Liaoning	1	1	1
2002017	human	2002017	xv	2009	China	Henan	3	0	0
