# Supplementary material for: Evolutionary and genomic insights into the long-term colonization of Shigella flexneri in animals
Source: Emerg Microbes Infect. 2022 Aug 31;11(1):2069–79. doi: 10.1080/22221751.2022.2109514 (PMC9448383; doi:10.1080/22221751.2022.2109514)
Supplement: Supplemental Material [file TEMI_A_2109514_SM9558.zip › TableS2.xlsx]

## Sheet: PG1
Gene	Non-unique Gene name	Annotation	animal_present_in	human_present_in	animal_not_present_in	human_not_present_in	Sensitivity	Specificity	Bonferroni_p	Benjamini_H_p	animal isoLates present after did BLASTn	human isoLates present after did BLASTn	animal isoLates present rate after did BLASTn	human isoLates present rate after did BLASTn
group_721		IS200/IS605 family transposase IS609	18	6	0	91	100	93.8144	2.18e-12	4.36e-13	34	128	1	0.208469
group_2049		tRNA-Arg(acg)	18	6	0	91	100	93.8144	2.18e-12	4.36e-13	34	328	1	0.534202
ldrD_1		Small toxic polypeptide LdrD	18	5	0	92	100	94.8454	5.45e-13	2.72e-13	34	450	1	0.732899
group_2516	bcsE	Cyclic di-GMP binding protein BcsE	18	8	0	89	100	91.7526	2.53e-11	2.3e-12	34	519	1	0.845277
group_723		IS200/IS605 family transposase IS609	18	9	0	88	100	90.7216	7.59e-11	5.06e-12	34	93	1	0.151466
tufB		Elongation factor Tu 2	18	9	0	88	100	90.7216	7.59e-11	5.06e-12	33	410	0.970588	0.667752
tufA		Elongation factor Tu 1	18	9	0	88	100	90.7216	7.59e-11	5.06e-12	33	410	0.970588	0.667752
group_7504	Select seq ref|WP_077697672.1|	DUF72 domain-containing protein [Shigella flexneri]	18	7	0	90	100	92.7835	7.78e-12	8.65e-13	34	582	1	0.947883
group_6421		hypothetical protein	18	7	0	90	100	92.7835	7.78e-12	8.65e-13	34	196	1	0.319218
group_2072	YcgJ family protein	hypothetical protein	18	7	0	90	100	92.7835	7.78e-12	8.65e-13	34	568	1	0.925081
group_10075		hypothetical protein	18	9	0	88	100	90.7216	7.59e-11	5.06e-12	12	452	0.352941	0.736156
group_2073	Select seq gb|AAP17938.1|	putative tail fiber protein	18	8	0	89	100	91.7526	2.53e-11	2.3e-12	34	548	1	0.892508

## Sheet: PG3
Gene	Non-unique Gene name	Annotation	animal_present_in	human_present_in	animal_not_present_in	human_not_present_in	Sensitivity	Specificity	Odds_ratio	Naive_p	Bonferroni_p	Benjamini_H_p	animal isoLates present after did BLASTn	human isoLates present after did BLASTn	animal isoLates present rate after did BLASTn	human isoLates present rate after did BLASTn
group_7103		IS3 family transposase IS150	16	32	0	355	100	91.7313	inf	1.32e-16	1.47e-12	3.43e-14	22	41	0.647059	0.0667752
group_7570	yihS	Sulfoquinovose isomerase	16	31	0	356	100	91.9897	inf	8.79e-17	9.82e-13	2.45e-14	34	559	1	0.910423
group_112	ompL	Porin OmpL	16	6	0	381	100	98.4496	inf	4.36e-24	4.87e-20	3.25e-21	34	503	1	0.819218
group_7504	Select seq ref|WP_077697672.1|	DUF72 domain-containing protein [Shigella flexneri]	16	1	0	386	100	99.7416	inf	9.94e-28	1.11e-23	1.85e-24	34	582	1	0.947883
group_6421		hypothetical protein	16	0	0	387	100	100	inf	5.84e-29	6.53e-25	3.27e-25	34	196	1	0.319218
group_2072	YcgJ family protein	hypothetical protein	16	1	0	386	100	99.7416	inf	9.94e-28	1.11e-23	1.85e-24	34	568	1	0.925081
group_3912	Select seq ref|WP_001128957.1|	IS3 family transposase	15	18	1	369	93.75	95.3488	307.5	2.25e-17	2.51e-13	6.8e-15	15	155	0.441176	0.252443
group_3437	Select seq ref|WP_005058071.1|	transposase	15	19	1	368	93.75	95.0904	290.526	4.02e-17	4.49e-13	1.18e-14	15	494	0.441176	0.80456
group_115	DKNYY family protein	hypothetical protein	16	6	0	381	100	98.4496	inf	4.36e-24	4.87e-20	3.25e-21	34	594	1	0.967427
group_3439		IS3 family transposase IS3H	16	19	0	368	100	95.0904	inf	2.37e-19	2.65e-15	1.11e-16	28	176	0.823529	0.286645
group_11103		IS1 family transposase IS1N	16	30	0	357	100	92.2481	inf	5.79e-17	6.48e-13	1.66e-14	28	290	0.823529	0.472313
group_7129	Group II intron-encoded protein LtrA	Group II intron-encoded protein LtrA	16	32	0	355	100	91.7313	inf	1.32e-16	1.47e-12	3.43e-14	28	266	0.823529	0.433225
group_8223	ISL3 family transposase	ISL3 family transposase	16	32	0	355	100	91.7313	inf	1.32e-16	1.47e-12	3.43e-14	26	296	0.764706	0.482085
group_10028	IS91 family transposase	IS91 family transposase	15	22	1	365	93.75	94.3152	248.864	2.01e-16	2.25e-12	4.99e-14	16	120	0.470588	0.19544
group_12481		hypothetical protein	15	3	1	384	93.75	99.2248	1920	1.84e-23	2.05e-19	1.28e-20	28	225	0.823529	0.36645
group_8145	Select seq gb|EFX7804264.1|	IS66 family insertion sequence hypothetical protein	15	14	1	373	93.75	96.3824	399.643	1.7e-18	1.9e-14	5.76e-16	27	235	0.794118	0.382736
group_5119	Select seq ref|WP_011114749.1|	transposase	15	14	1	373	93.75	96.3824	399.643	1.7e-18	1.9e-14	5.76e-16	32	223	0.941176	0.363192
glpT_2		Glycerol-3-phosphate transporter	15	2	1	385	93.75	99.4832	2887.5	3.07e-24	3.43e-20	2.64e-21	27	340	0.794118	0.553746
group_12031	N-acetylmuramoyl-L-alanine amidase AmiD	hypothetical protein	15	7	1	380	93.75	98.1912	814.286	3.8e-21	4.25e-17	2.22e-18	24	238	0.705882	0.387622
group_9207		IS21 family transposase IS100	15	6	1	381	93.75	98.4496	952.5	1.21e-21	1.36e-17	7.53e-19	27	138	0.794118	0.224756
group_3815		IS66 family transposase ISEc47	15	12	1	375	93.75	96.8992	468.75	3.83e-19	4.28e-15	1.71e-16	27	404	0.794118	0.65798
aidB_2		Putative acyl-CoA dehydrogenase AidB	16	1	0	386	100	99.7416	inf	9.94e-28	1.11e-23	1.85e-24	34	541	1	0.881107
group_1090	elfC_2	putative outer membrane usher protein ElfC	15	2	1	385	93.75	99.4832	2887.5	3.07e-24	3.43e-20	2.64e-21	16	448	0.470588	0.729642
group_11371	type 3 secretion system effector OspE2	type 3 secretion system effector OspE2	15	23	1	364	93.75	94.0568	237.391	3.31e-16	3.7e-12	7.88e-14	28	82	0.823529	0.13355
group_2073	Select seq gb|AAP17938.1|	putative tail fiber protein	16	0	0	387	100	100	inf	5.84e-29	6.53e-25	3.27e-25	34	548	1	0.892508
group_12032	N-acetylmuramoyl-L-alanine amidase AmiD	N-acetylmuramoyl-L-alanine amidase AmiD	16	26	0	361	100	93.2817	inf	9.73e-18	1.09e-13	3.02e-15	24	239	0.705882	0.389251
group_9204		IS21 family transposase IS100	16	13	0	374	100	96.6408	inf	3.97e-21	4.43e-17	2.22e-18	27	137	0.794118	0.223127
group_7320		IS1 family transposase IS1N	15	2	1	385	93.75	99.4832	2887.5	3.07e-24	3.43e-20	2.64e-21	28	163	0.823529	0.265472
group_1782		E3 ubiquitin-protein ligase ipaH9.8	16	5	0	382	100	98.708	inf	1.19e-24	1.33e-20	1.33e-21	34	41	1	0.0667752
group_7319		IS1 family transposase IS1N	16	18	0	369	100	95.3488	inf	1.29e-19	1.44e-15	6.26e-17	26	166	0.764706	0.270358
group_795		IS21 family transposase IS100kyp	15	14	1	373	93.75	96.3824	399.643	1.7e-18	1.9e-14	5.76e-16	21	233	0.617647	0.379479
tufB		Elongation factor Tu 2	16	3	0	384	100	99.2248	inf	5.66e-26	6.33e-22	7.91e-23	33	410	0.970588	0.667752
tufA		Elongation factor Tu 1	16	3	0	384	100	99.2248	inf	5.66e-26	6.33e-22	7.91e-23	33	410	0.970588	0.667752
